# Supplementary material for: Clinical Utility and Validation of the Krakow DCM Risk Score—A Prognostic Model Dedicated to Dilated Cardiomyopathy
Source: J Pers Med. 2022 Feb 8;12(2):236. doi: 10.3390/jpm12020236 (PMC8879244; doi:10.3390/jpm12020236)
Supplement: Supplementary file 1 [file jpm-12-00236-s001.zip]

Archive with 1 entries (1 files):
- jpm-1474498-supplementary.pdf
